# Supplementary material for: Evaluation of Complex Drug Interactions Between Elexacaftor-Tezacaftor-Ivacaftor and Statins Using Physiologically Based Pharmacokinetic Modeling
Source: Pharmaceutics. 2025 Mar 1;17(3):318. doi: 10.3390/pharmaceutics17030318 (PMC11945117; doi:10.3390/pharmaceutics17030318)
Supplement: Supplementary file 1 [file pharmaceutics-17-00318-s001.zip]

Archive with 1 entries (1 files):
- pharmaceutics-3489115-supplementary.pdf
